# Supplementary material for: Bis(4-nitro­phen­yl) selenide
Source: Acta Crystallogr Sect E Struct Rep Online. 2013 Apr 5;69(Pt 5):o636. doi: 10.1107/S1600536813007526 (PMC3647837; doi:10.1107/S1600536813007526)
Supplement: Supplementary file 2 [file e-69-0o636-Isup2.hkl]

# 
# h,k,l, Fc-squared, Fo-squared, sigma(Fo-squared) and status flag 
# 
data_I
_shelx_title ' Y2916 in C2/c' 
_shelx_refln_list_code          4 
_shelx_F_calc_maximum      275.06 
_exptl_crystal_F_000       640.00 
_reflns_d_resolution_high  0.7308 
 
loop_ 
 _symmetry_equiv_pos_as_xyz 
 'x, y, z' 
 '-x, y, -z+1/2' 
 'x+1/2, y+1/2, z' 
 '-x+1/2, y+1/2, -z+1/2' 
 '-x, -y, -z' 
 'x, -y, z-1/2' 
 '-x+1/2, -y+1/2, -z' 
 'x+1/2, -y+1/2, z-1/2' 
 
_cell_length_a     7.2066 
_cell_length_b    14.1762 
_cell_length_c    11.6861 
_cell_angle_alpha  90.000 
_cell_angle_beta  101.870 
_cell_angle_gamma  90.000 
 
_shelx_F_squared_multiplier     1.000 
 
loop_ 
 _refln_index_h 
 _refln_index_k 
 _refln_index_l 
 _refln_F_squared_calc 
 _refln_F_squared_meas 
 _refln_F_squared_sigma 
 _refln_observed_status 
   2   0   0     6976.51     6707.73     77.65 o 
   4   0   0      669.83      603.18     70.95 o 
   6   0   0     2020.20     2083.49    132.79 o 
   8   0   0      998.52     1087.90    116.97 o 
   1   1   0     7440.43     7543.44     36.51 o 
   3   1   0     7277.39     6908.06    194.94 o 
   5   1   0     9714.73    10474.21    182.90 o 
   7   1   0      450.78      466.46     69.98 o 
   9   1   0      972.99     1049.02     99.79 o 
   2   2   0      599.34      750.39     16.83 o 
   4   2   0     8362.52     8988.63    112.65 o 
   6   2   0     4640.24     4734.44    123.76 o 
   8   2   0      952.44      955.87     82.07 o 
   1   3   0    25041.81    28345.05    148.11 o 
   3   3   0      207.56      269.52     20.96 o 
   5   3   0      992.99      946.44     55.65 o 
   7   3   0     1178.40     1193.29     68.16 o 
   9   3   0      180.02      143.11     44.25 o 
   0   4   0     2783.48     2793.00     60.27 o 
   2   4   0     1998.44     1911.72     31.04 o 
   4   4   0      632.90      662.83     42.82 o 
   6   4   0      322.30      315.61     45.00 o 
   8   4   0       28.28       21.66     25.55 o 
   1   5   0      547.69      448.09     10.89 o 
   3   5   0       74.76      109.65     19.27 o 
   5   5   0        0.66       31.33     32.69 o 
   7   5   0      209.00      201.41     41.04 o 
   9   5   0       12.37       14.50     25.53 o 
   0   6   0      537.69      679.49     35.27 o 
   2   6   0     1969.34     1867.70     32.58 o 
   4   6   0     2556.43     2704.14     75.80 o 
   6   6   0      690.91      694.07     56.08 o 
   8   6   0       78.46       60.43     36.25 o 
   1   7   0     3147.70     3071.97     61.45 o 
   3   7   0     5126.45     5169.05    123.33 o 
   5   7   0       90.87      110.42     32.72 o 
   7   7   0      279.40      315.88     52.20 o 
   9   7   0      368.74      285.85    129.93 o 
   0   8   0    16680.16    17505.47    506.19 o 
   2   8   0     9419.04     8973.91    421.31 o 
   4   8   0       65.02       61.32     26.65 o 
   6   8   0     3402.67     3522.82    146.61 o 
   8   8   0      636.14      783.14     91.27 o 
   1   9   0     2346.65     2127.31     67.89 o 
   3   9   0    10689.87    11443.59    251.15 o 
   5   9   0     3437.18     3639.26    140.92 o 
   7   9   0     1404.23     1521.27    124.00 o 
   0  10   0     1416.79     1232.91     47.99 o 
   2  10   0     4151.98     4181.20    158.75 o 
   4  10   0     1697.39     1617.19     74.92 o 
   6  10   0     2464.86     2439.57    104.76 o 
   8  10   0      567.35      609.62     79.62 o 
   1  11   0     5075.13     4861.29    144.21 o 
   3  11   0      271.08      284.86     47.51 o 
   5  11   0     1180.16     1210.48     90.92 o 
   7  11   0     2487.18     2538.58    113.32 o 
   0  12   0     3568.13     3573.77     87.40 o 
   2  12   0     2635.08     2839.21    137.09 o 
   4  12   0     2072.76     2176.99    117.44 o 
   6  12   0      192.33      217.44     58.64 o 
   1  13   0     1886.26     1817.20    144.14 o 
   3  13   0      101.21      132.02     39.55 o 
   5  13   0      181.07      199.77     50.02 o 
   7  13   0       18.01       46.90     44.98 o 
   0  14   0        0.26      125.12    119.47 o 
   2  14   0      488.61      490.06     53.96 o 
   4  14   0        6.81       26.15     34.70 o 
   6  14   0      305.67      333.20     66.52 o 
   1  15   0      269.80      284.56     78.98 o 
   3  15   0      440.90      428.51     56.79 o 
   5  15   0        4.60       10.41     57.40 o 
   0  16   0      231.96      279.78     99.64 o 
   2  16   0       75.36       91.89     62.02 o 
   4  16   0      393.00      408.95     88.72 o 
   1  17   0      451.07      473.01     90.87 o 
   3  17   0     1686.56     1748.55    135.88 o 
   0  18   0     1138.71     1259.26    184.86 o 
   2  18   0      981.72     1024.41    113.17 o 
   1  19   0     1062.14     1166.36    131.27 o 
  -9   1   1       54.06       82.60     50.99 o 
  -7   1   1      781.79      721.58     80.38 o 
  -5   1   1     2960.24     3058.24     89.35 o 
  -3   1   1     8256.75     8464.71     73.46 o 
  -1   1   1      303.44      366.12     10.74 o 
   1   1   1       34.34       33.93      8.88 o 
   3   1   1        7.43       11.05     13.75 o 
   5   1   1       49.72       62.24     39.36 o 
   7   1   1       95.41      117.60     40.38 o 
   9   1   1       47.65       71.94     42.01 o 
  -8   2   1      299.11      291.77     68.47 o 
  -6   2   1      607.61      574.22     60.95 o 
  -4   2   1     1822.73     1803.78     54.17 o 
  -2   2   1    27624.80    30206.15    217.62 o 
   0   2   1     1395.85     1284.02     20.41 o 
   2   2   1     3028.73     2800.81     44.68 o 
   4   2   1      274.98      242.54     37.23 o 
   6   2   1     2376.99     2454.67     89.64 o 
   8   2   1      540.91      512.41     68.68 o 
  -9   3   1      320.14      341.44     57.77 o 
  -7   3   1      776.11      792.69     63.59 o 
  -5   3   1     1021.26      978.46     52.44 o 
  -3   3   1     3391.61     3189.03     48.81 o 
  -1   3   1      133.32       95.16      5.98 o 
   1   3   1    34334.87    38054.09    205.24 o 
   3   3   1    21146.94    22194.79    263.66 o 
   5   3   1     2554.91     2578.57     87.22 o 
   7   3   1     1679.94     1654.98     90.47 o 
   9   3   1      528.21      461.13     86.93 o 
  -8   4   1     2332.86     2252.15    127.69 o 
  -6   4   1     1962.58     2020.01     72.17 o 
  -4   4   1     3994.28     3899.70     70.65 o 
  -2   4   1     8685.27     8483.36     93.40 o 
   0   4   1     4885.26     4623.73     72.48 o 
   2   4   1    13279.72    14345.95    173.75 o 
   4   4   1     8008.69     8325.10    151.57 o 
   6   4   1     2795.14     2689.53    132.05 o 
   8   4   1      185.45      220.59     51.14 o 
  -9   5   1      646.74      610.78     72.39 o 
  -7   5   1      606.74      619.83     54.64 o 
  -5   5   1     6468.70     6958.60    153.20 o 
  -3   5   1    16576.91    18276.77    189.13 o 
  -1   5   1     5726.55     5236.54     57.77 o 
   1   5   1     9108.22     9257.22    100.50 o 
   3   5   1     4193.59     3971.98    100.46 o 
   5   5   1     1278.10     1182.70     63.33 o 
   7   5   1     1753.20     1860.03     80.16 o 
   9   5   1     1810.70     1561.00     91.83 o 
  -8   6   1      950.72      919.74     70.70 o 
  -6   6   1      591.83      588.96     50.06 o 
  -4   6   1     6208.10     6270.55    150.75 o 
  -2   6   1     5085.98     4870.13     57.96 o 
   0   6   1    13752.59    13921.52     91.73 o 
   2   6   1     6659.30     6806.86    123.55 o 
   4   6   1     4678.02     5077.47    105.01 o 
   6   6   1     1489.98     1482.95     70.60 o 
   8   6   1     1419.88     1405.14     79.13 o 
  -9   7   1      550.58      506.27     90.57 o 
  -7   7   1      243.79      268.60     46.14 o 
  -5   7   1     2874.28     2882.73     77.38 o 
  -3   7   1     5928.28     5821.09    111.72 o 
  -1   7   1     1241.90     1051.13     34.34 o 
   1   7   1     3523.12     3521.87     76.11 o 
   3   7   1     3535.31     3436.73     79.96 o 
   5   7   1     1703.52     1683.93     68.60 o 
   7   7   1      547.69      575.17     60.19 o 
  -8   8   1      301.33      302.43     68.05 o 
  -6   8   1       71.17       87.35     32.77 o 
  -4   8   1     3739.81     3523.13     92.02 o 
  -2   8   1      911.72      990.72     67.81 o 
   0   8   1      336.86      273.22     16.20 o 
   2   8   1     1720.33     1677.93     56.31 o 
   4   8   1      371.03      332.42     37.87 o 
   6   8   1       31.89       37.81     33.57 o 
   8   8   1      329.65      319.03     66.87 o 
  -7   9   1      102.76      111.01     67.53 o 
  -5   9   1      724.50      672.06     45.17 o 
  -3   9   1       35.89       46.66     35.20 o 
  -1   9   1       49.29       72.85     18.05 o 
   1   9   1     2686.82     2674.61     70.47 o 
   3   9   1     1400.02     1277.89     74.53 o 
   5   9   1      273.13      264.14     38.97 o 
   7   9   1        1.09       20.40     41.72 o 
  -8  10   1      317.07      279.49     63.45 o 
  -6  10   1      263.73      260.37     62.57 o 
  -4  10   1       64.59       49.65     14.21 o 
  -2  10   1      290.96      322.54     43.36 o 
   0  10   1     1784.19     1673.03     45.38 o 
   2  10   1      953.77      940.68     31.28 o 
   4  10   1      467.32      392.47     36.30 o 
   6  10   1        5.80       10.89     45.25 o 
   8  10   1        2.23       16.69     37.11 o 
  -7  11   1       74.20       85.61     43.98 o 
  -5  11   1      516.40      476.36     62.42 o 
  -3  11   1     1118.65     1054.14     66.95 o 
  -1  11   1     1232.25     1230.79     69.47 o 
   1  11   1     4033.70     3860.05    135.61 o 
   3  11   1     4202.98     4127.47    193.14 o 
   5  11   1      819.59      865.96     85.53 o 
   7  11   1      189.73      167.70     53.41 o 
  -6  12   1      522.56      562.31     75.30 o 
  -4  12   1     1091.33     1117.85     79.69 o 
  -2  12   1     2971.56     3075.76    139.18 o 
   0  12   1     3151.14     3192.90     58.85 o 
   2  12   1      150.81      163.13     39.00 o 
   4  12   1     3139.64     3162.54    145.47 o 
   6  12   1      897.25      974.80     89.71 o 
  -7  13   1      751.60      798.79     76.88 o 
  -5  13   1     2601.70     2688.46    136.90 o 
  -3  13   1     2786.11     3108.43    100.20 o 
  -1  13   1     4487.18     4624.55    246.10 o 
   1  13   1      622.48      620.28     57.58 o 
   3  13   1     1011.85     1034.45     76.61 o 
   5  13   1      444.99      476.23     67.17 o 
   7  13   1      400.21      386.93    113.31 o 
  -6  14   1     2033.97     1951.31    117.64 o 
  -4  14   1      818.64      939.54     81.40 o 
  -2  14   1     2208.12     2422.89    160.66 o 
   0  14   1     3169.21     3359.83    146.20 o 
   2  14   1     2879.11     3014.96    130.65 o 
   4  14   1     1129.41     1237.16     90.74 o 
   6  14   1      433.90      444.66     80.49 o 
  -5  15   1      547.69      647.64    101.84 o 
  -3  15   1     1447.61     1530.34     95.60 o 
  -1  15   1     2954.87     3047.18    182.79 o 
   1  15   1     1310.98     1394.04    113.54 o 
   3  15   1     2510.29     2552.10    125.23 o 
   5  15   1     1449.91     1499.38    138.41 o 
  -4  16   1      372.24      370.07     86.43 o 
  -2  16   1      964.76      983.93    116.69 o 
   0  16   1      532.96      508.84     82.17 o 
   2  16   1     2314.04     2440.72    142.90 o 
   4  16   1     1334.06     1308.91    133.41 o 
  -3  17   1       99.47      146.59     78.06 o 
  -1  17   1     1012.85      986.69    103.34 o 
   1  17   1      286.93      298.12     78.34 o 
   3  17   1      447.72      397.17     79.95 o 
  -2  18   1      186.92      145.15     62.14 o 
   0  18   1       75.16      103.33     55.51 o 
   2  18   1       14.19       39.43     78.03 o 
  -1  19   1       35.65       90.81     62.18 o 
   1  19   1      202.13      196.82     73.67 o 
  -8   0   2     2122.51     2031.09    147.58 o 
  -6   0   2     7887.17     8529.70    297.50 o 
  -4   0   2     2130.10     1962.05     73.47 o 
  -2   0   2      163.33      244.09     17.40 o 
   0   0   2      106.49      147.80      9.60 o 
   2   0   2    11296.74    11778.54    221.36 o 
   4   0   2    16806.65    19294.23    295.22 o 
   6   0   2     3618.41     3648.85    234.20 o 
   8   0   2     3003.69     3022.54    159.49 o 
  -9   1   2      368.62      378.64     60.60 o 
  -7   1   2     2712.38     2752.46    134.87 o 
  -5   1   2     2459.02     2417.98     79.13 o 
  -3   1   2     4604.61     4309.95     48.16 o 
  -1   1   2    46917.35    49707.89    389.77 o 
   1   1   2     4019.80     3867.06     48.93 o 
   3   1   2     6329.28     6637.35    133.99 o 
   5   1   2     4102.53     4131.68    137.09 o 
   7   1   2     2280.32     2329.78    113.45 o 
   9   1   2      132.99      147.75     49.26 o 
  -8   2   2      560.35      607.76     71.99 o 
  -6   2   2      505.33      500.09     59.74 o 
  -4   2   2     2856.17     2642.68     69.63 o 
  -2   2   2    75659.11    82681.97    334.23 o 
   0   2   2    14065.87    14865.90    240.22 o 
   2   2   2     1772.30     1511.89     27.56 o 
   4   2   2     4141.57     4356.28     93.44 o 
   6   2   2      788.67      799.23     69.70 o 
   8   2   2       16.43       32.10     36.94 o 
  -9   3   2       97.59       78.52     42.94 o 
  -7   3   2     2401.10     2384.39     86.50 o 
  -5   3   2     1035.54      979.30     59.01 o 
  -3   3   2      102.55       76.19     14.19 o 
  -1   3   2      421.40      409.93      9.96 o 
   1   3   2     9404.00     9811.60    152.08 o 
   3   3   2     5792.24     6010.53    116.73 o 
   5   3   2      124.97      102.28     36.32 o 
   7   3   2     1219.68     1149.49     82.09 o 
   9   3   2      208.46      170.80     57.14 o 
  -8   4   2      128.15      106.57     47.39 o 
  -6   4   2      261.25      269.93     45.05 o 
  -4   4   2     1553.20     1655.60     44.58 o 
  -2   4   2     3474.76     3751.23     75.22 o 
   0   4   2     1023.91     1047.53     14.46 o 
   2   4   2     1541.95     1477.25     26.64 o 
   4   4   2       66.48       55.43     30.35 o 
   6   4   2      995.85      986.16     78.79 o 
   8   4   2       29.26       37.92     36.26 o 
  -9   5   2        1.33       19.81     26.87 o 
  -7   5   2      244.31      243.74     43.95 o 
  -5   5   2      842.83      859.87     57.06 o 
  -3   5   2     3678.17     3795.99     58.37 o 
  -1   5   2       77.34       96.24      7.46 o 
   1   5   2     9964.48    11330.26    132.42 o 
   3   5   2        4.01       16.57     16.24 o 
   5   5   2      377.70      385.96     42.92 o 
   7   5   2       14.16       30.02     36.51 o 
  -8   6   2      293.21      300.58     49.62 o 
  -6   6   2      641.98      607.33     51.51 o 
  -4   6   2     1618.19     1619.29     51.70 o 
  -2   6   2     5154.41     5359.91     52.22 o 
   0   6   2     2411.43     2473.04     25.35 o 
   2   6   2      149.80      209.92     17.41 o 
   4   6   2     2919.45     3283.47     94.04 o 
   6   6   2      264.84      321.24     49.12 o 
   8   6   2        6.54       35.97     36.03 o 
  -9   7   2      139.23      177.90     49.97 o 
  -7   7   2     1799.11     1809.54     85.38 o 
  -5   7   2     5207.85     5331.19    181.72 o 
  -3   7   2     2779.26     2651.46     48.87 o 
  -1   7   2      823.29      620.88     30.01 o 
   1   7   2     3521.44     3397.97     37.72 o 
   3   7   2     1154.71     1076.84     37.07 o 
   5   7   2     3215.76     3306.20    151.90 o 
   7   7   2      928.50      937.74     72.61 o 
  -8   8   2      865.77      928.72     87.36 o 
  -6   8   2     1786.83     1740.58     64.76 o 
  -4   8   2     2954.47     2962.47     97.41 o 
  -2   8   2      947.94      957.09     51.24 o 
   0   8   2     2844.67     2600.04     50.71 o 
   2   8   2     8974.32     9402.79    138.46 o 
   4   8   2     2449.11     2541.18     75.56 o 
   6   8   2     1241.34     1269.90     88.09 o 
   8   8   2      696.23      709.36     86.53 o 
  -7   9   2      637.79      715.42     79.81 o 
  -5   9   2      190.93      218.63     33.12 o 
  -3   9   2     4729.24     4711.08    197.11 o 
  -1   9   2     8565.57     9124.24    367.49 o 
   1   9   2     6615.85     6635.99    144.01 o 
   3   9   2     1656.89     1576.64     47.59 o 
   5   9   2     4102.81     4426.14     95.68 o 
   7   9   2      902.97      936.20     85.24 o 
  -8  10   2      678.99      694.13     93.30 o 
  -6  10   2     1330.59     1337.89     87.49 o 
  -4  10   2     4265.13     4216.39    183.86 o 
  -2  10   2     9439.18    10445.90    291.03 o 
   0  10   2     6497.79     6393.34    179.81 o 
   2  10   2     2927.80     2863.40     77.18 o 
   4  10   2     3039.10     3135.44    124.66 o 
   6  10   2     1818.41     1934.10    124.77 o 
  -7  11   2      803.10      818.47     81.86 o 
  -5  11   2     2435.44     2427.90    120.22 o 
  -3  11   2     1727.32     1715.83     74.84 o 
  -1  11   2     3566.31     3572.38    112.00 o 
   1  11   2     6735.88     6876.37    140.48 o 
   3  11   2     2481.16     2379.16     98.15 o 
   5  11   2      788.21      794.80     75.56 o 
   7  11   2      117.94      141.23     51.67 o 
  -6  12   2      336.92      358.47     60.59 o 
  -4  12   2      192.81      215.23     49.56 o 
  -2  12   2      396.31      373.03     52.19 o 
   0  12   2     1746.09     1745.21     49.74 o 
   2  12   2       43.00       68.70     19.38 o 
   4  12   2     2327.24     2492.86    124.14 o 
   6  12   2     1487.42     1555.08     99.46 o 
  -7  13   2      117.17      135.45     64.35 o 
  -5  13   2      230.89      190.46     46.16 o 
  -3  13   2      337.03      355.85     51.41 o 
  -1  13   2      476.28      470.24     50.68 o 
   1  13   2      444.54      410.62     40.78 o 
   3  13   2      438.72      468.40     55.99 o 
   5  13   2     2168.72     2440.30    112.01 o 
  -6  14   2      101.05      102.58     45.44 o 
  -4  14   2        6.31       17.58     32.05 o 
  -2  14   2        0.37        1.36     32.28 o 
   0  14   2     2467.42     2516.16    127.65 o 
   2  14   2       89.45       90.34     37.38 o 
   4  14   2      186.15      146.88     63.27 o 
   6  14   2      360.20      318.31     72.04 o 
  -5  15   2      597.89      525.77     69.36 o 
  -3  15   2        7.11       21.90     32.78 o 
  -1  15   2      134.09      135.56     62.94 o 
   1  15   2      370.62      377.53     79.38 o 
   3  15   2      161.34      167.16     72.11 o 
   5  15   2        3.81       38.27     46.48 o 
  -4  16   2      768.86      861.94     73.14 o 
  -2  16   2      510.76      621.39     97.53 o 
   0  16   2     1681.91     1574.59    136.21 o 
   2  16   2     1507.36     1512.22    118.45 o 
   4  16   2       34.15       59.11     62.47 o 
  -3  17   2      838.84      810.44    100.07 o 
  -1  17   2     1194.68     1173.44    144.66 o 
   1  17   2      409.87      443.21     77.45 o 
   3  17   2      750.09      768.92    100.70 o 
  -2  18   2      261.18      308.78     71.59 o 
   0  18   2     1289.33     1288.50    119.78 o 
   2  18   2     1014.22      947.02    106.28 o 
  -1  19   2      665.39      724.50    146.72 o 
   1  19   2     1383.17     1268.87    176.59 o 
  -9   1   3       23.83       49.19     36.76 o 
  -7   1   3       25.47       24.05     31.13 o 
  -5   1   3      148.89      156.18     33.43 o 
  -3   1   3     3027.40     3072.95     37.08 o 
  -1   1   3     5794.04     5511.21     91.02 o 
   1   1   3     8012.01     8494.65    113.63 o 
   3   1   3     2051.71     1915.99     56.51 o 
   5   1   3     1554.12     1502.86     82.22 o 
   7   1   3      270.18      237.67     55.55 o 
   9   1   3        2.10       12.26     46.36 o 
  -8   2   3      700.56      668.97     67.66 o 
  -6   2   3     1384.98     1309.39     78.13 o 
  -4   2   3      660.90      565.34     50.26 o 
  -2   2   3       31.25       56.39      8.23 o 
   0   2   3     2156.04     2099.57     25.74 o 
   2   2   3    19580.67    21607.66    416.55 o 
   4   2   3     1604.67     1495.39     63.42 o 
   6   2   3      588.57      579.31     66.57 o 
   8   2   3      142.45      185.32     50.70 o 
  -9   3   3      249.94      268.04     52.25 o 
  -7   3   3     2785.05     2930.51     92.42 o 
  -5   3   3     4317.50     4282.21    125.15 o 
  -3   3   3     6710.80     6683.21     71.21 o 
  -1   3   3     4136.96     3927.38     27.77 o 
   1   3   3     3894.56     3902.78     52.05 o 
   3   3   3      197.93      114.86     27.50 o 
   5   3   3     2100.54     2090.55     81.43 o 
   7   3   3     2120.29     2190.92     99.85 o 
  -8   4   3       21.22       34.21     34.05 o 
  -6   4   3     1865.54     1862.42     81.74 o 
  -4   4   3    17899.65    19590.07    696.61 o 
  -2   4   3    14970.10    14553.83    181.39 o 
   0   4   3     6133.06     5725.86     55.30 o 
   2   4   3     6372.38     6598.16    135.37 o 
   4   4   3     2782.32     2833.53     87.06 o 
   6   4   3     2336.17     2389.23     89.33 o 
   8   4   3     2386.67     2228.15    104.50 o 
  -9   5   3      848.84      874.11     70.98 o 
  -7   5   3     1512.44     1559.54     93.26 o 
  -5   5   3     3685.94     3755.53    101.66 o 
  -3   5   3      272.92      173.35     17.09 o 
  -1   5   3    13862.21    13919.83    136.17 o 
   1   5   3    21200.93    22795.58    303.76 o 
   3   5   3     9750.92    10561.10    193.92 o 
   5   5   3     3399.58     3421.61     91.08 o 
   7   5   3     1333.78     1352.11     85.33 o 
  -8   6   3      269.10      325.18     57.78 o 
  -6   6   3     2560.29     2749.81    115.13 o 
  -4   6   3     4193.18     4190.80    116.55 o 
  -2   6   3      110.12       59.12      9.84 o 
   0   6   3     8773.94     9103.24    101.18 o 
   2   6   3     7112.19     6833.85    144.95 o 
   4   6   3     3595.48     3417.51    116.02 o 
   6   6   3      575.43      598.51     57.63 o 
   8   6   3     2015.74     1732.51     96.12 o 
  -9   7   3      297.60      326.17     58.89 o 
  -7   7   3       27.73       42.24     30.68 o 
  -5   7   3     4286.52     4242.41    176.67 o 
  -3   7   3     1749.29     1609.53     35.16 o 
  -1   7   3     6086.04     5977.59     91.13 o 
   1   7   3     2531.22     2424.53     41.84 o 
   3   7   3     3275.11     3232.68     85.99 o 
   5   7   3      939.55      985.48     79.06 o 
   7   7   3     1292.02     1121.14     72.33 o 
  -8   8   3       35.25       31.09     44.23 o 
  -6   8   3      702.92      656.60     47.74 o 
  -4   8   3      678.01      616.09     29.85 o 
  -2   8   3      648.22      601.67     45.00 o 
   0   8   3     6102.04     6413.80    131.93 o 
   2   8   3     1202.06     1148.09     41.20 o 
   4   8   3     1225.80     1194.42     58.39 o 
   6   8   3      357.20      316.98     46.05 o 
   8   8   3      248.78      210.98     62.00 o 
  -7   9   3        8.22       10.00     33.78 o 
  -5   9   3     2330.18     2069.79    110.92 o 
  -3   9   3      147.40      140.82     34.99 o 
  -1   9   3      295.19      269.78     41.48 o 
   1   9   3       15.89       18.42     11.22 o 
   3   9   3        2.59       12.80     22.94 o 
   5   9   3      282.25      249.11     43.94 o 
   7   9   3      181.05      186.72     57.35 o 
  -8  10   3       35.89       24.33     40.77 o 
  -6  10   3        1.52       18.43     38.48 o 
  -4  10   3      127.55      116.93     43.12 o 
  -2  10   3      262.20      275.90     41.42 o 
   0  10   3      266.85      228.28     20.16 o 
   2  10   3      645.93      621.61     38.46 o 
   4  10   3      367.59      370.88     43.06 o 
   6  10   3        4.99        6.62     38.14 o 
  -7  11   3      563.82      563.02     70.32 o 
  -5  11   3     1007.75      940.15     80.82 o 
  -3  11   3     1814.56     1844.48    101.94 o 
  -1  11   3     1092.41     1011.83     69.36 o 
   1  11   3      113.95      111.95     20.48 o 
   3  11   3       11.25       21.27     26.47 o 
   5  11   3      308.50      389.54     68.21 o 
   7  11   3      436.26      417.08     70.57 o 
  -6  12   3      252.34      305.19     64.42 o 
  -4  12   3     1312.97     1368.92     91.25 o 
  -2  12   3     1943.31     2049.51    138.89 o 
   0  12   3      832.46      756.86     63.73 o 
   2  12   3     1515.79     1543.07     73.68 o 
   4  12   3     1263.59     1404.86     82.81 o 
   6  12   3      474.41      408.89     73.35 o 
  -7  13   3      756.16      727.70     77.97 o 
  -5  13   3       74.71      149.11     47.90 o 
  -3  13   3     1581.27     1645.39     93.07 o 
  -1  13   3     3543.79     3690.09    144.43 o 
   1  13   3     5606.70     5475.07    292.43 o 
   3  13   3     2822.00     2905.33    129.38 o 
   5  13   3     1853.22     1873.81    105.31 o 
  -6  14   3      474.19      651.29     81.29 o 
  -4  14   3     1552.35     1620.07    102.72 o 
  -2  14   3     2199.07     2274.15    110.61 o 
   0  14   3     1568.09     1433.51    120.27 o 
   2  14   3     4180.71     4200.90    157.97 o 
   4  14   3      815.82      904.76     98.62 o 
   6  14   3     1273.17     1417.73    120.29 o 
  -5  15   3      444.89      468.45     65.46 o 
  -3  15   3     3014.04     3071.26    174.57 o 
  -1  15   3      199.37      212.29     60.97 o 
   1  15   3     1840.49     1865.63    114.27 o 
   3  15   3      858.99     1011.21    108.54 o 
   5  15   3      750.93      688.14     70.39 o 
  -4  16   3      670.25      673.24     70.23 o 
  -2  16   3     2303.80     2104.23    129.81 o 
   0  16   3     1106.22     1201.85    118.48 o 
   2  16   3      672.03      767.43    101.79 o 
   4  16   3       49.42       56.74     56.82 o 
  -3  17   3     1011.71      855.65     92.83 o 
  -1  17   3       14.12       17.24     41.33 o 
   1  17   3     1699.61     1548.05    112.10 o 
   3  17   3      663.41      676.23     99.23 o 
  -2  18   3        6.10       15.92     41.80 o 
   0  18   3       80.08       78.62     63.71 o 
   2  18   3      439.02      332.00     78.59 o 
  -1  19   3        9.10       40.50     58.22 o 
  -8   0   4      364.27      428.70    117.43 o 
  -6   0   4     1494.62     1434.53    122.00 o 
  -4   0   4    21781.42    24321.92    299.35 o 
  -2   0   4    12020.75    11292.18     95.29 o 
   0   0   4    17716.85    19146.43    176.93 o 
   2   0   4    10880.95    11836.31    776.73 o 
   4   0   4     3559.94     3543.63    154.61 o 
   6   0   4       94.92      114.12     69.26 o 
   8   0   4      527.56      538.18     93.02 o 
  -9   1   4     1707.10     1668.07     92.00 o 
  -7   1   4      975.39     1083.23     87.52 o 
  -5   1   4     1510.02     1456.42     63.00 o 
  -3   1   4     7800.45     7650.80     95.73 o 
  -1   1   4    19342.98    19969.57    129.57 o 
   1   1   4     3745.56     3310.16     66.60 o 
   3   1   4     4941.16     4917.56     82.58 o 
   5   1   4     6584.10     6882.10    152.93 o 
   7   1   4      818.16      744.83     72.02 o 
  -8   2   4     1735.06     1717.83     97.05 o 
  -6   2   4      545.39      567.65     58.98 o 
  -4   2   4      841.83      871.33     42.57 o 
  -2   2   4      412.08      330.12     13.50 o 
   0   2   4     8536.13     8673.42     73.60 o 
   2   2   4     3083.92     2780.81     99.52 o 
   4   2   4     5971.88     5955.38    150.01 o 
   6   2   4     4955.75     5051.70    129.51 o 
   8   2   4      998.92      875.80     79.97 o 
  -9   3   4      619.57      577.03     72.67 o 
  -7   3   4      243.87      265.84     47.98 o 
  -5   3   4     1095.58     1041.25     54.85 o 
  -3   3   4     8285.19     9127.28    138.64 o 
  -1   3   4      630.08      744.34     12.93 o 
   1   3   4     2471.30     2449.03     35.75 o 
   3   3   4     3935.95     4086.90    105.17 o 
   5   3   4     1411.22     1412.88     89.54 o 
   7   3   4      252.48      217.81     62.06 o 
  -8   4   4      767.00      716.19     78.05 o 
  -6   4   4       19.65       12.33     25.55 o 
  -4   4   4     1991.87     2042.75    102.50 o 
  -2   4   4     1438.74     1374.72     24.09 o 
   0   4   4      257.30      213.06     12.42 o 
   2   4   4       16.66        9.82     18.65 o 
   4   4   4       60.98       32.88     26.87 o 
   6   4   4      260.09      246.13     51.73 o 
   8   4   4       82.83       58.69     44.44 o 
  -9   5   4       56.04       62.85     32.43 o 
  -7   5   4       62.60       59.46     32.00 o 
  -5   5   4     1766.39     1728.37     67.53 o 
  -3   5   4        8.19       17.25     11.21 o 
  -1   5   4      566.16      560.05     15.52 o 
   1   5   4     2832.82     3082.03     43.86 o 
   3   5   4     2939.54     3261.71     75.98 o 
   5   5   4       55.50       65.29     39.77 o 
   7   5   4       10.02       23.36     30.99 o 
  -8   6   4      116.10      110.45     36.46 o 
  -6   6   4     2629.38     2596.87    108.53 o 
  -4   6   4        7.17       22.20     27.43 o 
  -2   6   4      632.39      501.10     17.61 o 
   0   6   4     2991.59     3020.40     52.00 o 
   2   6   4      283.14      268.03     28.37 o 
   4   6   4       45.71       52.75     35.74 o 
   6   6   4     1131.79     1006.92     69.87 o 
   8   6   4      790.18      672.67     77.27 o 
  -9   7   4       71.62      114.99     54.95 o 
  -7   7   4       19.47       48.51     36.76 o 
  -5   7   4       66.72       46.99     26.06 o 
  -3   7   4     3839.19     3846.36     76.28 o 
  -1   7   4    11702.43    12208.66    193.24 o 
   1   7   4     3326.12     3277.84     58.01 o 
   3   7   4     2801.88     2978.20     84.49 o 
   5   7   4      741.44      736.46     64.88 o 
   7   7   4      443.54      426.31     55.53 o 
  -8   8   4       77.36      144.95     54.14 o 
  -6   8   4     2196.49     2070.73    182.72 o 
  -4   8   4     4899.29     4558.69    168.61 o 
  -2   8   4     4293.29     4510.49    107.19 o 
   0   8   4     1627.40     1510.69     36.39 o 
   2   8   4     8619.96     9173.46    341.79 o 
   4   8   4     2109.97     2267.14    100.66 o 
   6   8   4      415.74      460.86     52.48 o 
  -7   9   4     3902.94     3977.63    170.35 o 
  -5   9   4     1439.65     1407.75    134.91 o 
  -3   9   4     4389.52     4434.04    127.98 o 
  -1   9   4     4377.60     4155.33    128.99 o 
   1   9   4     2551.93     2462.49     67.11 o 
   3   9   4     2127.85     2186.33     66.09 o 
   5   9   4     2848.57     2871.52    116.71 o 
   7   9   4     1159.57     1162.97     98.04 o 
  -8  10   4      549.58      648.20    104.82 o 
  -6  10   4      544.31      781.16     99.33 o 
  -4  10   4      524.51      558.07     70.04 o 
  -2  10   4     4383.11     4473.85    137.46 o 
   0  10   4     3466.95     3486.31     81.77 o 
   2  10   4     4100.11     4295.10     83.20 o 
   4  10   4     2936.23     2837.79     79.98 o 
   6  10   4     1884.94     1890.21    107.65 o 
  -7  11   4      287.17      290.54     73.74 o 
  -5  11   4     1342.07     1342.34     90.91 o 
  -3  11   4     2299.60     2396.31    119.43 o 
  -1  11   4     1017.34     1036.03     66.25 o 
   1  11   4     1526.33     1528.75     49.72 o 
   3  11   4     6413.64     6908.39    201.16 o 
   5  11   4     1306.43     1298.87     89.89 o 
   7  11   4      346.10      410.32     75.43 o 
  -6  12   4      605.64      607.72     70.70 o 
  -4  12   4      743.11      727.92     66.76 o 
  -2  12   4     4704.38     4757.84    198.08 o 
   0  12   4     1844.85     1808.47    108.04 o 
   2  12   4      219.41      210.15     28.70 o 
   4  12   4      753.56      751.99     65.26 o 
   6  12   4       58.06       66.28     40.11 o 
  -7  13   4        4.06       10.23     36.31 o 
  -5  13   4      100.65      120.19     36.34 o 
  -3  13   4      199.28      192.29     61.64 o 
  -1  13   4     3154.65     3142.36    117.43 o 
   1  13   4      309.91      291.76     44.75 o 
   3  13   4      209.70      211.96     73.22 o 
   5  13   4       58.96       68.41     49.19 o 
  -6  14   4       39.19       54.79     39.38 o 
  -4  14   4        2.95       16.07     33.22 o 
  -2  14   4        1.21       22.47     41.10 o 
   0  14   4     1190.31      989.51     81.98 o 
   2  14   4       55.43       68.53     48.27 o 
   4  14   4     2252.64     2196.36     94.97 o 
  -5  15   4       38.57       24.61     34.65 o 
  -3  15   4      419.94      375.62     73.75 o 
  -1  15   4      309.20      339.73     67.94 o 
   1  15   4      366.56      420.12     75.67 o 
   3  15   4       31.83       59.57     51.41 o 
   5  15   4       26.66       28.69     67.41 o 
  -4  16   4      386.97      437.09     59.42 o 
  -2  16   4       50.71       26.74     53.65 o 
   0  16   4      181.91      222.05     66.61 o 
   2  16   4     1028.07     1079.55    114.05 o 
   4  16   4      798.02      886.45    115.30 o 
  -3  17   4       39.82       76.84     60.28 o 
  -1  17   4     1552.95     1509.87    110.67 o 
   1  17   4      933.38      821.07     88.78 o 
   3  17   4      196.33      237.32     82.39 o 
  -2  18   4      928.29      976.73    115.52 o 
   0  18   4      901.35     1137.45    129.20 o 
   2  18   4      472.82      431.56    115.08 o 
  -9   1   5      453.60      376.34     61.92 o 
  -7   1   5      606.43      598.04     75.14 o 
  -5   1   5        5.05       25.77     30.28 o 
  -3   1   5      544.54      506.94     21.49 o 
  -1   1   5      120.55      142.51     10.10 o 
   1   1   5        7.52       11.14     10.79 o 
   3   1   5       32.92       49.09     23.37 o 
   5   1   5      896.69      907.72     75.42 o 
   7   1   5      338.12      270.37     59.11 o 
  -8   2   5      167.53      187.52     45.38 o 
  -6   2   5     2633.53     2718.04     85.84 o 
  -4   2   5     4963.14     5193.96    100.21 o 
  -2   2   5     3342.23     3137.89     57.79 o 
   0   2   5     3387.00     3446.19     53.96 o 
   2   2   5     1104.46      940.09     33.87 o 
   4   2   5      355.69      355.13     50.40 o 
   6   2   5     2233.40     2289.85    114.77 o 
   8   2   5      324.44      283.75     62.41 o 
  -9   3   5       97.62      122.25     44.14 o 
  -7   3   5      707.42      715.63     56.30 o 
  -5   3   5     1247.05     1279.88     58.05 o 
  -3   3   5     7898.15     7868.40    103.62 o 
  -1   3   5     4542.32     4020.34     53.87 o 
   1   3   5    17259.73    19546.22    149.99 o 
   3   3   5     6418.44     6684.52    137.39 o 
   5   3   5     2085.93     2169.43    137.59 o 
   7   3   5      170.28      164.33     46.18 o 
  -8   4   5     1747.84     1757.84    106.26 o 
  -6   4   5     1101.63     1116.31     79.26 o 
  -4   4   5       93.81      123.05     25.80 o 
  -2   4   5     4010.91     3802.79     41.44 o 
   0   4   5    17940.42    18350.32    267.11 o 
   2   4   5     6048.04     5870.14    238.75 o 
   4   4   5     2742.91     2584.02     87.76 o 
   6   4   5     4316.81     4374.14    140.45 o 
   8   4   5      348.63      378.43     60.15 o 
  -9   5   5       30.74       58.70     42.71 o 
  -7   5   5     1153.79     1227.26     77.00 o 
  -5   5   5     5628.36     5966.68    230.63 o 
  -3   5   5     5092.98     4860.54     85.13 o 
  -1   5   5     3819.48     3599.16     41.22 o 
   1   5   5     3708.39     3564.98    136.32 o 
   3   5   5     3470.74     3379.22    127.39 o 
   5   5   5     2207.20     2404.90     85.44 o 
   7   5   5     2856.88     2741.21    108.20 o 
  -8   6   5      263.39      282.49     44.22 o 
  -6   6   5     4870.66     4963.47    178.71 o 
  -4   6   5     4366.36     4213.95    144.02 o 
  -2   6   5     5967.64     6068.80    128.55 o 
   0   6   5     6123.46     6067.80    119.26 o 
   2   6   5     4053.82     4300.30     96.20 o 
   4   6   5     2161.04     2216.80    115.08 o 
   6   6   5     1798.25     1757.04     82.88 o 
   8   6   5      288.64      365.17    100.07 o 
  -9   7   5      262.31      288.06     71.14 o 
  -7   7   5      910.44      909.35     56.92 o 
  -5   7   5      684.32      708.37     52.08 o 
  -3   7   5      777.33      692.73     35.89 o 
  -1   7   5     8265.51     8379.72    192.03 o 
   1   7   5     2246.70     2193.13     62.78 o 
   3   7   5     1025.49      924.25     51.55 o 
   5   7   5      975.95     1005.81     69.39 o 
   7   7   5     1399.70     1340.44     80.34 o 
  -8   8   5        6.17       38.33     44.22 o 
  -6   8   5      603.11      547.75     61.96 o 
  -4   8   5       86.92       69.95     24.21 o 
  -2   8   5      200.08      169.90     19.22 o 
   0   8   5      758.82      669.22     28.54 o 
   2   8   5     1168.50     1067.76     52.77 o 
   4   8   5      170.89      199.24     36.47 o 
   6   8   5      926.42      830.52     65.04 o 
  -7   9   5      367.50      300.02     55.31 o 
  -5   9   5        4.95       26.60     42.82 o 
  -3   9   5       60.79       33.44      8.51 o 
  -1   9   5      137.88      121.10     13.26 o 
   1   9   5     2135.12     2202.51     66.43 o 
   3   9   5      241.37      235.50     35.52 o 
   5   9   5      123.57      112.21     37.28 o 
   7   9   5        1.82       12.70     34.09 o 
  -8  10   5        4.27       16.16     31.97 o 
  -6  10   5      207.59      150.56     42.07 o 
  -4  10   5        0.99       37.45     38.26 o 
  -2  10   5      197.77      220.16     51.01 o 
   0  10   5       83.87       87.41     16.81 o 
   2  10   5       15.16       30.06     26.94 o 
   4  10   5      389.08      376.89     43.20 o 
   6  10   5        1.47       15.45     36.15 o 
  -7  11   5      168.08       98.74     44.28 o 
  -5  11   5      378.95      393.88     59.46 o 
  -3  11   5      398.41      429.21     64.63 o 
  -1  11   5     1826.26     1818.17     81.76 o 
   1  11   5      953.75      952.31     52.49 o 
   3  11   5     4936.02     4910.21    117.81 o 
   5  11   5      114.43      170.79     47.83 o 
  -6  12   5      334.00      371.93     58.42 o 
  -4  12   5      885.61      977.45    132.46 o 
  -2  12   5     2823.70     2693.13     97.55 o 
   0  12   5     3644.82     3611.01    158.29 o 
   2  12   5      241.29      233.84     32.82 o 
   4  12   5     1188.42     1163.36     89.63 o 
   6  12   5      411.42      406.58     70.32 o 
  -7  13   5      331.25      301.62     54.70 o 
  -5  13   5     2239.92     2111.35    115.21 o 
  -3  13   5      685.86      752.72     66.53 o 
  -1  13   5      761.75      739.77     67.37 o 
   1  13   5      784.65      853.74     67.52 o 
   3  13   5     1333.35     1442.88    123.88 o 
   5  13   5      935.69      959.21     86.48 o 
  -6  14   5      555.24      568.98     70.95 o 
  -4  14   5     2052.84     1923.47    111.22 o 
  -2  14   5     1027.64     1145.12     74.42 o 
   0  14   5     1486.66     1475.00     85.38 o 
   2  14   5     1315.89     1422.03    125.82 o 
   4  14   5     2326.24     2196.53     95.38 o 
  -5  15   5      571.24      626.18     90.43 o 
  -3  15   5     1677.95     1805.72    149.17 o 
  -1  15   5     3668.06     3602.07    159.85 o 
   1  15   5     2430.26     2410.34    162.03 o 
   3  15   5      275.84      369.72     77.55 o 
  -4  16   5      405.75      394.00     75.48 o 
  -2  16   5       72.94      131.85     51.68 o 
   0  16   5     1776.70     1641.69    114.68 o 
   2  16   5     1466.80     1566.85    123.12 o 
  -3  17   5        7.97       24.09     42.75 o 
  -1  17   5      317.91      268.66     63.10 o 
   1  17   5      323.27      305.21     74.13 o 
  -2  18   5      323.35      302.32     78.17 o 
   0  18   5      155.58       66.61     55.85 o 
  -8   0   6      558.17      625.10    124.89 o 
  -6   0   6     1421.25     1508.25    134.07 o 
  -4   0   6     1842.09     1701.23    109.68 o 
  -2   0   6    11430.78    11716.68    210.70 o 
   0   0   6       61.04      147.88     18.89 o 
   2   0   6     7571.70     7682.87    332.64 o 
   4   0   6    20281.91    21462.35    299.73 o 
   6   0   6     3031.90     3057.50    179.33 o 
   8   0   6      510.01      532.72    105.39 o 
  -9   1   6      361.88      369.68     56.31 o 
  -7   1   6      394.19      456.12     70.75 o 
  -5   1   6     4994.61     5517.35    153.75 o 
  -3   1   6     1826.54     1648.09     45.28 o 
  -1   1   6     6499.42     6402.31    144.64 o 
   1   1   6     6104.47     6393.99    152.10 o 
   3   1   6     9175.86     9850.75    203.21 o 
   5   1   6       54.91       63.32     42.09 o 
   7   1   6     2219.50     2205.12    103.81 o 
  -8   2   6      264.17      303.52     56.43 o 
  -6   2   6     1914.11     1925.61    106.66 o 
  -4   2   6     2384.37     2301.12     55.68 o 
  -2   2   6     8472.57     8705.97    165.48 o 
   0   2   6     4917.91     4571.90    122.59 o 
   2   2   6     2879.92     3043.42     77.81 o 
   4   2   6      318.59      301.95     48.75 o 
   6   2   6       37.49       51.30     43.50 o 
   8   2   6     1487.67     1251.93     90.23 o 
  -9   3   6       71.23       68.90     35.29 o 
  -7   3   6       23.30       58.22     32.74 o 
  -5   3   6      840.29      858.98     48.29 o 
  -3   3   6     6939.96     7052.49    199.01 o 
  -1   3   6     2061.76     1827.96     83.09 o 
   1   3   6       34.14       25.99     15.38 o 
   3   3   6     4472.41     4708.29    128.53 o 
   5   3   6     1898.47     1929.43     90.24 o 
   7   3   6      201.35      173.10     49.86 o 
  -8   4   6       30.72       56.83     36.32 o 
  -6   4   6        2.44        5.80     24.85 o 
  -4   4   6      101.83      101.49     20.18 o 
  -2   4   6      117.48      100.51      9.43 o 
   0   4   6      653.39      611.41     19.68 o 
   2   4   6     2103.78     2144.54     72.60 o 
   4   4   6      415.22      394.40     49.23 o 
   6   4   6        3.93       15.35     25.56 o 
  -9   5   6       65.24       30.08     36.48 o 
  -7   5   6      295.72      267.06     43.04 o 
  -5   5   6       36.41       32.21     29.11 o 
  -3   5   6     1104.49     1047.92     31.09 o 
  -1   5   6     1119.21     1073.76     23.17 o 
   1   5   6       40.59       50.09     15.39 o 
   3   5   6      103.14      113.50     39.53 o 
   5   5   6      172.07      127.04     38.17 o 
   7   5   6        1.81        4.42     32.29 o 
  -8   6   6      158.83      165.68     46.65 o 
  -6   6   6       43.28       50.29     26.01 o 
  -4   6   6      115.37      110.78     22.89 o 
  -2   6   6      826.92      775.23     27.72 o 
   0   6   6     4533.54     4516.95    169.68 o 
   2   6   6     1185.26     1280.93     55.93 o 
   4   6   6       17.11       24.60     32.89 o 
   6   6   6      207.61      198.10     50.09 o 
  -9   7   6      472.70      469.70    102.26 o 
  -7   7   6     1703.14     1719.43    104.79 o 
  -5   7   6     2003.18     1898.89     84.29 o 
  -3   7   6      648.88      571.76     29.13 o 
  -1   7   6      147.95      150.44     17.35 o 
   1   7   6     2645.23     2709.23     73.60 o 
   3   7   6      845.58      902.24     57.99 o 
   5   7   6     1562.56     1538.20     86.65 o 
   7   7   6      668.64      611.14    103.20 o 
  -8   8   6     1342.85     1309.04     91.61 o 
  -6   8   6       21.61       36.75     32.03 o 
  -4   8   6     2712.32     2509.83    109.54 o 
  -2   8   6     3827.86     3689.29    121.48 o 
   0   8   6     1617.26     1552.74     53.17 o 
   2   8   6     1801.22     1858.12     68.60 o 
   4   8   6     4802.92     4605.58    178.39 o 
   6   8   6     2132.31     2153.58    102.87 o 
  -7   9   6      133.62      214.56     50.16 o 
  -5   9   6     1009.64     1082.20     71.89 o 
  -3   9   6     4637.64     4803.29    119.68 o 
  -1   9   6     2965.92     2974.20     64.59 o 
   1   9   6    13008.90    14248.65    191.10 o 
   3   9   6     1515.87     1560.09     74.51 o 
   5   9   6      855.38      931.87     76.77 o 
  -8  10   6     1012.02      912.54     78.23 o 
  -6  10   6      923.55     1007.20    102.53 o 
  -4  10   6     3827.70     3854.90    162.65 o 
  -2  10   6     2215.32     2222.69    105.24 o 
   0  10   6     2777.31     2821.68     67.17 o 
   2  10   6     2501.73     2790.80     80.01 o 
   4  10   6      900.68      938.17     69.11 o 
   6  10   6      936.34      973.46     91.93 o 
  -7  11   6      247.77      303.86     56.62 o 
  -5  11   6      519.62      625.34     77.56 o 
  -3  11   6     4328.77     4367.61    202.68 o 
  -1  11   6     1457.15     1500.14     89.71 o 
   1  11   6      700.80      747.65     48.38 o 
   3  11   6     1550.53     1476.40     73.62 o 
   5  11   6     1420.24     1448.07     88.63 o 
  -6  12   6      204.48      211.34     53.69 o 
  -4  12   6      687.17      755.35     71.68 o 
  -2  12   6      150.16      177.95     42.13 o 
   0  12   6     1037.18     1115.61     77.46 o 
   2  12   6     4215.17     4100.74    255.23 o 
   4  12   6      689.14      705.92     66.14 o 
  -5  13   6       98.42      106.06     48.12 o 
  -3  13   6       50.96       56.49     35.51 o 
  -1  13   6       90.41       66.45     29.30 o 
   1  13   6       76.26      108.98     31.45 o 
   3  13   6      987.71      987.93     68.13 o 
   5  13   6      203.26      201.28     77.08 o 
  -6  14   6       31.82       51.24     48.98 o 
  -4  14   6      313.06      280.01     59.88 o 
  -2  14   6      276.95      221.88     50.02 o 
   0  14   6      115.62      101.13     32.71 o 
   2  14   6        3.59       17.54     41.02 o 
   4  14   6       88.38      105.49     70.31 o 
  -5  15   6       26.69       61.51     75.60 o 
  -3  15   6       47.73       25.92     39.30 o 
  -1  15   6       38.21       35.95     31.47 o 
   1  15   6       64.03       43.61     45.04 o 
   3  15   6       20.45       45.72     49.80 o 
  -4  16   6      115.28       98.49     48.84 o 
  -2  16   6     1167.38     1043.01    128.25 o 
   0  16   6      432.04      374.23     71.53 o 
   2  16   6        9.07       11.48     40.24 o 
  -1  17   6     1331.21     1356.28    107.49 o 
   1  17   6      872.64      811.10     96.82 o 
  -9   1   7        0.96       36.39     34.35 o 
  -7   1   7      530.95      555.17     72.06 o 
  -5   1   7      242.29      232.05     41.92 o 
  -3   1   7      471.89      426.11     19.11 o 
  -1   1   7     4420.72     4807.24    206.35 o 
   1   1   7     4259.24     4393.20     81.30 o 
   3   1   7      125.60      157.78     34.88 o 
   5   1   7       46.63       56.67     42.62 o 
   7   1   7       29.77       46.57     46.54 o 
  -8   2   7      342.27      391.73     56.79 o 
  -6   2   7       78.74       41.44     31.44 o 
  -4   2   7     1424.66     1383.13     44.77 o 
  -2   2   7      932.36      708.97     28.69 o 
   0   2   7     2170.37     2214.37     37.80 o 
   2   2   7     3128.88     3290.57     94.95 o 
   4   2   7     4450.20     4538.09    177.67 o 
   6   2   7      227.83      236.43     53.13 o 
  -9   3   7       94.00      100.82     49.44 o 
  -7   3   7     1092.98     1159.46     67.19 o 
  -5   3   7     1438.18     1541.97     70.52 o 
  -3   3   7     1651.81     1466.82     42.20 o 
  -1   3   7     2383.98     2304.57     72.82 o 
   1   3   7     2556.09     2436.02     81.43 o 
   3   3   7      736.47      770.84     65.48 o 
   5   3   7     4734.06     4784.54    151.54 o 
   7   3   7     1288.35     1222.39     81.64 o 
  -8   4   7     1456.89     1420.08     70.55 o 
  -6   4   7     2742.62     2917.36     79.52 o 
  -4   4   7     4682.27     4790.34    101.22 o 
  -2   4   7     5522.04     5388.17    163.44 o 
   0   4   7     5517.68     5777.76    168.01 o 
   2   4   7     1008.32     1097.51     70.30 o 
   4   4   7     1928.09     2049.79     87.18 o 
   6   4   7     1251.38     1278.83     91.30 o 
  -9   5   7      385.29      398.69     88.42 o 
  -7   5   7     1122.76     1292.39     63.24 o 
  -5   5   7     2182.82     2390.18     98.95 o 
  -3   5   7     1914.10     1847.45     46.28 o 
  -1   5   7     7758.73     7842.12    127.40 o 
   1   5   7     5292.98     5305.92    201.41 o 
   3   5   7     3922.97     3935.08    111.71 o 
   5   5   7     2270.19     2189.31     90.51 o 
   7   5   7      364.89      310.37     55.80 o 
  -8   6   7       73.77       92.12     40.17 o 
  -6   6   7      245.00      293.36     37.54 o 
  -4   6   7      522.01      533.75     44.29 o 
  -2   6   7     4813.87     4597.09    155.27 o 
   0   6   7     3830.98     3739.80     86.05 o 
   2   6   7     2917.40     2904.42     74.34 o 
   4   6   7     4772.66     4818.93    111.73 o 
   6   6   7     1541.41     1539.67    102.86 o 
  -7   7   7      787.45      750.57     80.50 o 
  -5   7   7      727.03      680.95     43.69 o 
  -3   7   7      159.55      156.37     23.28 o 
  -1   7   7     6548.50     6713.11    132.54 o 
   1   7   7     1929.14     1942.07     57.63 o 
   3   7   7     1075.04     1092.11     58.37 o 
   5   7   7      996.09      965.94     68.03 o 
   7   7   7      579.62      543.45     68.39 o 
  -8   8   7      294.05      257.44     68.57 o 
  -6   8   7     1242.88     1215.51     79.26 o 
  -4   8   7      575.45      506.41     38.44 o 
  -2   8   7      671.42      627.25     34.73 o 
   0   8   7     1345.07     1293.06     48.50 o 
   2   8   7      154.67      130.51     30.93 o 
   4   8   7      542.36      539.43     47.91 o 
   6   8   7       76.20      108.58     42.01 o 
  -7   9   7       46.11       19.66     37.55 o 
  -5   9   7      175.38      162.82     38.63 o 
  -3   9   7      646.77      637.79     55.46 o 
  -1   9   7       10.81       11.61     18.17 o 
   1   9   7      906.07      859.30     44.82 o 
   3   9   7        3.05        7.38     25.58 o 
   5   9   7      920.71      817.96     62.84 o 
  -6  10   7       60.33       53.70     36.83 o 
  -4  10   7     1009.04      944.60     70.16 o 
  -2  10   7      889.40      788.12     54.30 o 
   0  10   7      959.87      912.24     48.46 o 
   2  10   7      748.73      641.37     46.01 o 
   4  10   7       37.78       63.80     30.92 o 
   6  10   7       45.46       32.19     35.83 o 
  -7  11   7      273.57      185.33     62.61 o 
  -5  11   7      454.43      449.39     56.86 o 
  -3  11   7      390.83      354.12     47.67 o 
  -1  11   7      364.74      391.28     47.89 o 
   1  11   7        8.90       14.51     25.42 o 
   3  11   7      258.29      262.21     39.93 o 
   5  11   7      194.02      121.63     51.40 o 
  -6  12   7      474.90      428.55     83.86 o 
  -4  12   7       26.41       75.32     44.93 o 
  -2  12   7      777.99      779.59     72.43 o 
   0  12   7      647.74      730.56     58.85 o 
   2  12   7     3312.33     3170.50    100.59 o 
   4  12   7      384.07      436.20     59.89 o 
  -5  13   7      823.81      936.45    131.37 o 
  -3  13   7     2333.30     2271.90    122.19 o 
  -1  13   7     1528.69     1493.53     82.70 o 
   1  13   7     2026.47     1962.27    104.51 o 
   3  13   7     1779.31     1750.89     82.42 o 
  -6  14   7      279.39      307.84     71.44 o 
  -4  14   7      916.62     1131.68    109.71 o 
  -2  14   7     2381.50     2292.11    148.92 o 
   0  14   7     1329.49     1305.53     85.30 o 
   2  14   7     1322.55     1429.70    114.37 o 
   4  14   7      718.00      717.08     98.36 o 
  -5  15   7       37.36       79.47     53.57 o 
  -3  15   7      434.16      474.20     79.03 o 
  -1  15   7      455.19      477.53    103.28 o 
   1  15   7     1824.44     1756.25    115.90 o 
   3  15   7     1148.56      885.74    127.23 o 
  -4  16   7      830.12      808.22     84.67 o 
  -2  16   7      607.95      672.02    116.35 o 
   0  16   7      314.67      351.75    105.13 o 
   2  16   7      478.76      468.18    117.36 o 
  -1  17   7      377.07      415.70    118.71 o 
   1  17   7       27.19       30.29     70.45 o 
  -8   0   8       93.78      145.29     86.06 o 
  -6   0   8      970.29     1044.47    103.82 o 
  -4   0   8     3841.09     3872.35    120.18 o 
  -2   0   8     7212.37     7460.53    249.24 o 
   0   0   8     4375.03     4315.26    161.97 o 
   2   0   8     2856.38     2996.62    120.66 o 
   4   0   8       52.54       10.97     53.58 o 
   6   0   8     2437.13     2445.87    198.87 o 
  -9   1   8      152.33      145.03     43.03 o 
  -7   1   8     1060.70     1048.58    112.67 o 
  -5   1   8     2250.02     2285.16    122.44 o 
  -3   1   8     4103.15     4065.14    103.99 o 
  -1   1   8     2014.53     1766.53     83.81 o 
   1   1   8     6134.14     6452.76    130.46 o 
   3   1   8     3293.94     3445.06    134.07 o 
   5   1   8     1596.14     1475.34     73.04 o 
   7   1   8     1199.87     1140.73     86.90 o 
  -8   2   8      137.21      158.59     41.92 o 
  -6   2   8      792.30      850.39     55.45 o 
  -4   2   8     3359.71     3431.22     89.27 o 
  -2   2   8       97.14       84.08     13.79 o 
   0   2   8     2829.60     2823.48     77.35 o 
   2   2   8    11901.57    12833.35    227.11 o 
   4   2   8     1501.91     1463.12     70.64 o 
   6   2   8      754.00      714.56     67.22 o 
  -9   3   8      215.40      226.12     56.11 o 
  -7   3   8      227.55      214.07     46.76 o 
  -5   3   8        7.58        8.47     14.90 o 
  -3   3   8      760.80      742.55     36.40 o 
  -1   3   8      827.15      809.77     34.02 o 
   1   3   8     2383.74     2318.43    130.01 o 
   3   3   8       28.37       33.59     33.76 o 
   5   3   8     1188.02     1058.02     71.03 o 
   7   3   8      736.54      646.30     63.73 o 
  -8   4   8      337.55      284.69     50.38 o 
  -6   4   8        6.18       30.42     46.82 o 
  -4   4   8     1354.89     1218.36     64.37 o 
  -2   4   8      193.66      173.84     22.00 o 
   0   4   8       57.76       44.46     10.88 o 
   2   4   8       30.72       52.88     22.58 o 
   4   4   8       38.14       41.72     37.67 o 
   6   4   8      318.97      299.09     58.21 o 
  -7   5   8      182.68      122.08     33.84 o 
  -5   5   8      218.48      183.42     28.22 o 
  -3   5   8      746.85      654.44     28.50 o 
  -1   5   8      747.90      725.77     47.99 o 
   1   5   8     1640.54     1683.04     57.35 o 
   3   5   8       36.36       58.60     35.01 o 
   5   5   8      317.80      301.28     52.88 o 
  -8   6   8        3.55        6.41     32.48 o 
  -6   6   8      953.81      913.81     51.54 o 
  -4   6   8      601.88      546.73     39.95 o 
  -2   6   8        6.74       12.14      7.09 o 
   0   6   8       18.75       28.82     13.88 o 
   2   6   8     1818.66     1904.43     87.62 o 
   4   6   8     1118.61     1085.61     72.22 o 
   6   6   8        7.63       11.20     30.07 o 
  -7   7   8       56.77       62.95     42.04 o 
  -5   7   8      572.13      556.41     52.95 o 
  -3   7   8     2163.26     2130.87     83.71 o 
  -1   7   8     8144.96     8247.18    165.16 o 
   1   7   8     1841.55     1793.49     79.12 o 
   3   7   8      585.03      631.83     52.54 o 
   5   7   8      358.64      311.08     57.27 o 
  -8   8   8      143.07      156.19     61.56 o 
  -6   8   8      635.05      676.09     80.82 o 
  -4   8   8     2103.22     1954.01     67.32 o 
  -2   8   8     1971.03     2001.33     81.02 o 
   0   8   8     3710.98     3691.61    132.61 o 
   2   8   8      567.63      637.06     49.01 o 
   4   8   8     1240.87     1273.00     76.85 o 
   6   8   8      755.26      708.92     68.48 o 
  -7   9   8      714.79      800.67     91.79 o 
  -5   9   8     1722.10     1811.86    107.48 o 
  -3   9   8      623.94      612.46     65.51 o 
  -1   9   8      410.95      397.53     31.47 o 
   1   9   8     1704.86     1766.46     59.59 o 
   3   9   8     2865.19     2761.26     80.41 o 
   5   9   8     2067.27     1999.49     89.91 o 
  -6  10   8      430.50      505.94     78.37 o 
  -4  10   8     1350.36     1437.45    110.59 o 
  -2  10   8     1048.39     1080.11     59.39 o 
   0  10   8     4550.83     4732.48    130.55 o 
   2  10   8     3338.06     3411.17     83.15 o 
   4  10   8     1400.59     1483.13     74.52 o 
  -7  11   8      172.60      216.15     65.88 o 
  -5  11   8     1087.90     1131.38     96.60 o 
  -3  11   8      975.44      969.60    101.23 o 
  -1  11   8     2394.01     2464.19    110.44 o 
   1  11   8     1714.87     1711.05     76.88 o 
   3  11   8      988.09     1052.20     65.19 o 
   5  11   8      818.55      835.59     80.00 o 
  -6  12   8      571.18      638.61    132.38 o 
  -4  12   8      538.56      631.01     86.17 o 
  -2  12   8      654.74      712.70     91.97 o 
   0  12   8      172.51      186.91     38.12 o 
   2  12   8      466.24      389.92     38.94 o 
   4  12   8      280.10      330.52     71.91 o 
  -5  13   8      670.24      557.66     90.24 o 
  -3  13   8      119.07      124.36     51.74 o 
  -1  13   8      155.43      171.33     56.14 o 
   1  13   8      595.29      490.44     71.82 o 
   3  13   8      327.78      351.24    118.04 o 
  -4  14   8       99.93       74.51     40.44 o 
  -2  14   8       42.54       36.61     39.93 o 
   0  14   8      107.13       96.75     49.09 o 
   2  14   8       15.60       28.94     55.43 o 
  -3  15   8      268.28      228.42     66.67 o 
  -1  15   8      731.62      707.46    153.98 o 
   1  15   8       11.77       30.37     50.96 o 
  -2  16   8      606.63      614.57    109.94 o 
   0  16   8      167.90      152.21     74.08 o 
  -9   1   9       28.95       16.89     34.97 o 
  -7   1   9       95.43      106.31     56.52 o 
  -5   1   9      153.72      145.78     46.05 o 
  -3   1   9       26.31       35.45     12.14 o 
  -1   1   9       39.68       45.73     16.21 o 
   1   1   9     1184.70     1145.61     45.16 o 
   3   1   9     1587.12     1620.09     74.97 o 
   5   1   9      414.00      405.62     51.94 o 
  -8   2   9      408.76      384.17     69.73 o 
  -6   2   9      381.25      413.19     55.51 o 
  -4   2   9     2290.03     2246.13    101.22 o 
  -2   2   9     1760.07     1682.76     66.05 o 
   0   2   9     1017.57      984.24     28.09 o 
   2   2   9       80.20       70.40     26.02 o 
   4   2   9      848.45      885.82     61.67 o 
   6   2   9      863.41      772.09     71.72 o 
  -7   3   9      403.65      430.87     59.73 o 
  -5   3   9      293.58      335.32     54.48 o 
  -3   3   9     3956.85     4132.53     90.94 o 
  -1   3   9     3831.73     3722.46    195.51 o 
   1   3   9     1212.92     1191.93     69.76 o 
   3   3   9     1876.97     1872.28     68.41 o 
   5   3   9     1175.55     1114.36     68.73 o 
  -8   4   9      144.57      238.00     65.00 o 
  -6   4   9      782.98      861.28     60.27 o 
  -4   4   9      428.93      447.53     52.82 o 
  -2   4   9     1303.91     1262.02     55.32 o 
   0   4   9     7222.99     7694.23    153.16 o 
   2   4   9     8397.66     9115.22    250.45 o 
   4   4   9     1981.35     1988.05     81.18 o 
   6   4   9      408.35      394.42     59.69 o 
  -7   5   9      383.79      402.72     69.49 o 
  -5   5   9      367.88      460.77     58.13 o 
  -3   5   9     6319.20     6759.11    147.63 o 
  -1   5   9     3699.46     3791.94     89.79 o 
   1   5   9      248.09      308.64     43.92 o 
   3   5   9     3620.10     3507.71    137.80 o 
   5   5   9     2393.14     2515.59    164.81 o 
  -8   6   9      942.46      941.43    164.44 o 
  -6   6   9     1775.07     1848.94    106.30 o 
  -4   6   9      623.77      666.04     65.11 o 
  -2   6   9     5042.33     5047.73    104.12 o 
   0   6   9      247.94      260.60     35.94 o 
   2   6   9     1166.31     1179.89     58.58 o 
   4   6   9      908.27      961.14     73.94 o 
   6   6   9     1005.70      885.02     74.85 o 
  -7   7   9      994.37      885.49    117.61 o 
  -5   7   9      451.46      445.48     50.46 o 
  -3   7   9      619.03      604.14     48.27 o 
  -1   7   9      819.70      810.60     49.06 o 
   1   7   9     1291.65     1276.26     54.52 o 
   3   7   9     2990.49     2806.17     85.84 o 
   5   7   9       94.64       74.01     38.13 o 
  -8   8   9        5.67       33.58     58.72 o 
  -6   8   9       38.45        0.27     38.05 o 
  -4   8   9       59.57       67.20     27.47 o 
  -2   8   9     3652.97     3566.12    147.65 o 
   0   8   9       24.70       42.36     30.77 o 
   2   8   9      746.99      742.02     51.32 o 
   4   8   9     1104.87     1044.97     75.69 o 
  -7   9   9       63.01       48.26     62.27 o 
  -5   9   9      227.22      181.21     64.03 o 
  -3   9   9       49.26       54.42     27.22 o 
  -1   9   9      721.68      648.61     46.43 o 
   1   9   9       31.04       51.14     29.09 o 
   3   9   9       51.67       79.46     30.68 o 
   5   9   9        1.09       18.61     25.44 o 
  -6  10   9        1.61       25.15     35.51 o 
  -4  10   9        0.61       10.29     26.00 o 
  -2  10   9       38.45       41.53     36.91 o 
   0  10   9      491.40      502.73     72.81 o 
   2  10   9       62.00       82.12     41.69 o 
   4  10   9        0.96       29.58     37.48 o 
  -5  11   9       73.08       56.59     45.23 o 
  -3  11   9      116.85      113.60     49.06 o 
  -1  11   9      804.63      802.16     86.57 o 
   1  11   9     1035.24      959.33     68.87 o 
   3  11   9      239.70      298.59     51.64 o 
  -6  12   9     1058.95      963.28    131.96 o 
  -4  12   9     1117.89     1125.64    110.44 o 
  -2  12   9      149.86      141.76     58.53 o 
   0  12   9     1143.79     1208.89    107.01 o 
   2  12   9      819.07      823.15     64.23 o 
   4  12   9       94.65       81.79     47.58 o 
  -5  13   9      401.48      495.29     82.13 o 
  -3  13   9      803.79      874.30    100.94 o 
  -1  13   9      775.68      929.89     97.11 o 
   1  13   9      659.47      675.68     99.81 o 
   3  13   9      902.35      867.26    152.46 o 
  -4  14   9      656.19      758.59    100.83 o 
  -2  14   9      246.90      270.13     89.16 o 
   0  14   9     2035.28     1972.57    121.09 o 
   2  14   9      375.75      456.54    111.62 o 
  -3  15   9      501.02      493.20     86.32 o 
  -1  15   9      501.06      370.15     97.13 o 
   1  15   9     1339.18     1265.50    144.11 o 
  -8   0  10      342.11      351.16     81.59 o 
  -6   0  10     3932.70     4060.92    368.20 o 
  -4   0  10      102.49      168.83     85.64 o 
  -2   0  10     2134.93     2305.72    149.17 o 
   0   0  10     6939.03     7054.46    697.17 o 
   2   0  10     2904.31     3121.27    168.83 o 
   4   0  10     1106.84     1129.99     98.58 o 
   6   0  10     2026.62     1906.48    166.04 o 
  -7   1  10      117.07      164.30     53.58 o 
  -5   1  10     1631.91     1756.07    170.66 o 
  -3   1  10     1034.18     1113.59    109.12 o 
  -1   1  10     2661.84     2564.05     64.36 o 
   1   1  10     2326.01     2450.66    102.25 o 
   3   1  10     2783.29     2875.79    126.28 o 
   5   1  10      855.57      709.81     69.63 o 
  -8   2  10       20.96       48.29     51.87 o 
  -6   2  10      877.45      896.07    106.21 o 
  -4   2  10      583.15      658.70     78.99 o 
  -2   2  10     1487.61     1397.62     48.33 o 
   0   2  10     1964.51     1800.70    120.44 o 
   2   2  10      222.64      264.59     40.67 o 
   4   2  10     1393.05     1317.42     91.49 o 
   6   2  10      893.57      808.86     85.70 o 
  -5   3  10     2475.50     2322.64    127.99 o 
  -3   3  10       42.34       53.32     29.22 o 
  -1   3  10     2154.03     2130.68    100.86 o 
   1   3  10     1171.37     1138.51     75.70 o 
   3   3  10       91.80       82.75     29.18 o 
   5   3  10      219.54      196.13     45.20 o 
  -8   4  10       10.90       15.77     39.11 o 
  -6   4  10       12.34       29.12     28.43 o 
  -4   4  10      292.69      263.22     51.37 o 
  -2   4  10       57.98       37.44     26.46 o 
   0   4  10     1951.06     1936.76     98.98 o 
   2   4  10       15.36        7.42     16.45 o 
   4   4  10      301.78      275.28     51.28 o 
  -7   5  10       74.24       49.09     43.27 o 
  -5   5  10       35.25       23.82     19.87 o 
  -3   5  10     1382.95     1322.16     61.76 o 
  -1   5  10       27.06       35.22     23.17 o 
   1   5  10      202.26      203.15     39.93 o 
   3   5  10       27.54       15.58     26.45 o 
   5   5  10      355.55      273.60     47.14 o 
  -8   6  10      107.83       94.24     86.57 o 
  -6   6  10        2.24       12.89     20.87 o 
  -4   6  10      142.36      159.66     38.43 o 
  -2   6  10     2152.76     2015.17     70.77 o 
   0   6  10      197.63      215.17     34.82 o 
   2   6  10      292.50      329.97     51.57 o 
   4   6  10       83.89       89.67     43.45 o 
  -7   7  10      211.94      217.12     53.08 o 
  -5   7  10      224.19      203.71     76.25 o 
  -3   7  10      167.01      209.60     36.23 o 
  -1   7  10      156.47      103.83     29.29 o 
   1   7  10     1278.49     1341.19     83.98 o 
   3   7  10     2520.92     2379.15    118.93 o 
   5   7  10      931.99      923.87     81.36 o 
  -6   8  10      330.09      413.85    115.25 o 
  -4   8  10      430.70      476.10     74.80 o 
  -2   8  10      776.43      765.93     52.79 o 
   0   8  10     3811.89     4024.97    158.30 o 
   2   8  10      931.87      993.59     75.72 o 
   4   8  10      481.26      411.08     61.06 o 
  -7   9  10      101.69      166.92     63.10 o 
  -5   9  10     1033.76     1092.05    114.88 o 
  -3   9  10     3594.36     3925.10    143.05 o 
  -1   9  10     2353.97     2358.64    143.07 o 
   1   9  10     1821.79     1991.37     83.10 o 
   3   9  10      671.90      599.33     63.39 o 
  -6  10  10      665.25      688.31    137.61 o 
  -4  10  10     1301.39     1287.84    119.70 o 
  -2  10  10      464.41      544.51     69.98 o 
   0  10  10      940.00     1005.92     62.63 o 
   2  10  10     1058.53     1022.57     69.50 o 
   4  10  10     1206.27     1120.59     86.92 o 
  -5  11  10      179.44      194.32     57.66 o 
  -3  11  10      211.34      268.57     70.42 o 
  -1  11  10     1003.28     1104.97    101.26 o 
   1  11  10     2002.99     2067.27     81.11 o 
   3  11  10      188.65      162.05     64.40 o 
  -4  12  10      265.46      253.49     74.46 o 
  -2  12  10      944.90      985.04     93.76 o 
   0  12  10      438.03      433.78     80.15 o 
   2  12  10     1072.07     1069.64    106.48 o 
  -5  13  10       34.78       22.78     39.96 o 
  -3  13  10        5.27        9.67     22.39 o 
  -1  13  10       58.21       58.69     49.34 o 
   1  13  10      211.12      178.03     57.23 o 
  -4  14  10       12.96       12.26     33.80 o 
  -2  14  10        1.85       11.23     27.33 o 
   0  14  10        1.61       29.33     38.20 o 
  -1  15  10       60.46       65.93     48.95 o 
  -7   1  11       27.04        8.78     34.96 o 
  -5   1  11     1028.80      867.18    194.77 o 
  -3   1  11      485.30      461.80     71.03 o 
  -1   1  11        6.86       20.50     55.52 o 
   1   1  11       16.49       42.85     32.38 o 
   3   1  11      209.53      206.13     33.17 o 
   5   1  11       20.53        8.91     25.28 o 
  -8   2  11      425.56      297.75     86.14 o 
  -6   2  11       61.95       26.77     36.46 o 
  -4   2  11      135.11      144.51     54.38 o 
  -2   2  11     1135.42     1189.43     97.80 o 
   0   2  11     3831.50     4213.63    209.50 o 
   2   2  11      472.80      468.21     51.64 o 
   4   2  11      971.04      958.48     73.18 o 
  -7   3  11       79.94      113.01     48.15 o 
  -5   3  11     1504.83     1471.52    184.84 o 
  -3   3  11      628.33      635.54     71.15 o 
  -1   3  11     1138.19     1207.55     92.06 o 
   1   3  11     2595.51     2643.66    159.81 o 
   3   3  11     1197.07     1313.00    181.91 o 
   5   3  11      656.53      623.14     74.45 o 
  -6   4  11      393.58      427.06    102.39 o 
  -4   4  11     3947.74     4075.50    207.01 o 
  -2   4  11      823.22      821.60     81.66 o 
   0   4  11       32.89       44.78     32.70 o 
   2   4  11      889.64     1045.28     99.83 o 
   4   4  11     2801.20     2875.07    217.51 o 
  -7   5  11      393.94      406.51    123.44 o 
  -5   5  11      307.77      343.98    126.88 o 
  -3   5  11      995.54     1101.04     71.69 o 
  -1   5  11     1499.38     1530.46     93.84 o 
   1   5  11     3717.08     3796.45    196.72 o 
   3   5  11     1074.15     1185.97    111.17 o 
   5   5  11      374.66      396.61     73.71 o 
  -6   6  11       29.88       43.11     76.61 o 
  -4   6  11     1040.72     1111.40     66.53 o 
  -2   6  11     3325.03     3487.95    177.23 o 
   0   6  11     2225.51     2321.07    142.71 o 
   2   6  11     2764.14     2789.95    171.14 o 
   4   6  11      498.03      539.17     75.49 o 
  -7   7  11        5.91       78.97    107.74 o 
  -5   7  11      624.79      659.62    175.66 o 
  -3   7  11     2386.45     2447.00    101.70 o 
  -1   7  11       15.37       17.62     36.96 o 
   1   7  11      791.44      845.12     65.09 o 
   3   7  11     1591.15     1711.94     90.17 o 
  -6   8  11       58.00       97.28     88.42 o 
  -4   8  11      141.78      155.20     50.86 o 
  -2   8  11        7.14       20.33     60.58 o 
   0   8  11       48.71       40.05     28.44 o 
   2   8  11      438.10      448.64     58.08 o 
   4   8  11       54.74       65.95     40.00 o 
  -5   9  11        9.84       19.67     37.77 o 
  -3   9  11      191.64      153.89     90.03 o 
  -1   9  11       24.01       24.55     24.91 o 
   1   9  11        0.63       16.75     27.09 o 
   3   9  11        2.60       33.00     34.28 o 
  -6  10  11      148.27      107.66    139.05 o 
  -4  10  11      492.76      379.47     72.00 o 
  -2  10  11      583.86      462.53    125.80 o 
   0  10  11        1.15       12.90     24.05 o 
   2  10  11       60.57       46.56     46.92 o 
  -5  11  11      393.43      359.63     94.50 o 
  -3  11  11      117.89      119.72     81.50 o 
  -1  11  11      122.09      129.03     56.50 o 
   1  11  11      250.38      231.89     55.40 o 
  -4  12  11       25.10       21.48     33.41 o 
  -2  12  11     1007.34      962.97     97.40 o 
   0  12  11       96.37      147.82     54.17 o 
   2  12  11     1133.11     1185.12    105.33 o 
  -3  13  11      225.59      169.67    150.86 o 
  -1  13  11     1642.30     1529.95    123.55 o 
   1  13  11      378.60      418.68     72.10 o 
  -2  14  11      765.73      795.89    212.49 o 
  -6   0  12      133.95      194.56    100.66 o 
  -4   0  12      786.89      928.77    148.50 o 
   0   0  12      611.79      789.13    127.91 o 
   2   0  12     3106.87     3484.32    273.87 o 
   4   0  12      334.06      302.98     99.56 o 
  -7   1  12     2148.26     2155.79    142.99 o 
  -5   1  12      103.67      172.91     66.82 o 
  -3   1  12     1266.01     1404.97    156.76 o 
  -1   1  12     1678.83     1835.01    187.22 o 
   1   1  12     1371.37     1528.90    103.44 o 
   3   1  12      378.01      340.79     72.38 o 
  -6   2  12      467.28      379.76    159.00 o 
  -4   2  12      311.71      327.39     65.09 o 
  -2   2  12     1694.30     1740.25    129.06 o 
   0   2  12      444.24      580.36     81.63 o 
   2   2  12     1006.31     1086.35    107.08 o 
   4   2  12      689.44      618.16     88.71 o 
  -7   3  12       25.51       37.31     37.89 o 
  -5   3  12       13.91        8.63     26.25 o 
  -3   3  12      136.32      146.97     54.58 o 
  -1   3  12      895.81      871.86     88.39 o 
   1   3  12     1074.44     1215.57    105.47 o 
   3   3  12      524.36      489.11    122.34 o 
  -6   4  12       69.11       41.00     60.07 o 
  -4   4  12       15.87      -13.47     32.82 o 
  -2   4  12       12.25       21.62     43.96 o 
   0   4  12      133.84      120.55     47.69 o 
   2   4  12        6.35       29.22     48.17 o 
   4   4  12      252.87      185.34     68.22 o 
  -7   5  12       32.67       38.22     89.35 o 
  -5   5  12       55.73       39.53     36.27 o 
  -3   5  12      211.89      159.86     54.73 o 
  -1   5  12        2.50        4.25     30.99 o 
   1   5  12      571.31      479.23     79.49 o 
   3   5  12      110.19      133.41     53.25 o 
  -6   6  12       61.47       57.29     98.38 o 
  -4   6  12      161.95      170.77     93.91 o 
  -2   6  12       30.58       58.25     42.98 o 
   0   6  12       35.11       41.78     37.50 o 
   2   6  12      226.20      172.90     41.75 o 
   4   6  12      682.58      656.56     83.49 o 
  -5   7  12     1112.26      988.76    302.14 o 
  -3   7  12      613.54      586.47    144.53 o 
  -1   7  12     1935.25     1925.63    129.85 o 
   1   7  12      189.55      205.84     39.49 o 
   3   7  12       11.51       21.97     30.78 o 
  -6   8  12      209.19      218.36     87.33 o 
  -4   8  12     1288.42     1178.01    302.56 o 
  -2   8  12      292.51      325.16     54.59 o 
   0   8  12     1130.32     1098.97     69.83 o 
   2   8  12      579.52      567.50     62.44 o 
  -5   9  12      333.96      280.71    214.64 o 
  -3   9  12       31.49       23.20     64.21 o 
  -1   9  12     1754.79     1763.73     75.54 o 
   1   9  12      924.90      822.71     83.44 o 
   3   9  12     1026.58     1045.16     84.95 o 
  -4  10  12      583.30      439.66    296.91 o 
  -2  10  12      833.91      909.28    152.63 o 
   0  10  12     1688.43     1755.65    111.44 o 
   2  10  12      251.52      217.84     47.78 o 
  -3  11  12      472.63      406.25    293.28 o 
  -1  11  12      554.22      557.41     81.43 o 
   1  11  12      495.82      443.40     70.65 o 
  -2  12  12      272.59      259.53     60.90 o 
   0  12  12      631.85      555.51     81.81 o 
  -7   1  13        4.55       20.88     41.32 o 
  -5   1  13       26.64       26.93     34.68 o 
  -3   1  13      232.54      236.92    102.01 o 
  -1   1  13      604.12      509.73     82.03 o 
   1   1  13        3.66       41.44     45.59 o 
   3   1  13      399.52      440.36     85.85 o 
  -6   2  13      839.88      607.71    155.79 o 
  -4   2  13      453.70      476.62    106.98 o 
  -2   2  13       77.71       12.60     44.98 o 
   0   2  13      497.21      464.35     81.11 o 
   2   2  13      483.72      417.81    113.31 o 
  -7   3  13       51.88       99.31     76.02 o 
  -5   3  13      308.03      221.73    153.14 o 
  -3   3  13      133.11      171.34     51.42 o 
  -1   3  13     1392.71     1401.69    118.01 o 
   1   3  13      478.75      569.89     88.57 o 
   3   3  13      762.79      750.05     92.31 o 
  -6   4  13      114.68      153.39    132.80 o 
  -4   4  13     1403.05     1512.20    103.85 o 
  -2   4  13     1735.33     1705.08    124.52 o 
   0   4  13     1574.01     1500.26    106.50 o 
   2   4  13     1484.15     1629.79    118.64 o 
  -5   5  13      829.60      772.60    208.82 o 
  -3   5  13      862.43      942.64     85.58 o 
  -1   5  13      884.15     1002.03     94.00 o 
   1   5  13     1259.84     1420.79    112.20 o 
   3   5  13      634.28      632.59     86.69 o 
  -6   6  13      602.08      478.73    305.77 o 
  -4   6  13      151.44      172.05     53.82 o 
  -2   6  13       16.11       29.90     41.13 o 
   0   6  13      303.30      317.06     65.73 o 
   2   6  13     2054.31     2114.28    137.45 o 
  -5   7  13       91.20       57.96     69.02 o 
  -3   7  13      945.38      980.49     87.52 o 
  -1   7  13      186.39      173.53     53.77 o 
   1   7  13      313.12      314.06     64.88 o 
  -4   8  13      270.35      288.72    207.56 o 
  -2   8  13      613.65      562.83     73.96 o 
   0   8  13      372.89      373.94    109.94 o 
   2   8  13      270.63      236.85     69.16 o 
  -3   9  13      197.96      106.82     84.29 o 
  -1   9  13        1.30        6.92     61.25 o 
   1   9  13      493.74      435.40     76.59 o 
  -4  10  13       62.25       53.91     83.87 o 
  -2  10  13        1.95        5.15     59.14 o 
   0  10  13      243.37      228.06     95.76 o 
  -1  11  13      117.07      194.98     99.81 o 
  -6   0  14      298.76      187.48    166.04 o 
  -4   0  14      260.37      289.65     96.94 o 
  -2   0  14      212.83      304.42     91.04 o 
   0   0  14      823.11      855.37    126.05 o 
   2   0  14      797.86      759.01    152.12 o 
  -3   1  14     1526.13     1429.28    112.64 o 
  -1   1  14      800.39      959.82     97.82 o 
   1   1  14      685.30      591.53    126.81 o 
  -6   2  14       64.16       53.73     51.51 o 
  -4   2  14      436.21      423.19     71.82 o 
  -2   2  14      652.01      703.08     91.40 o 
   0   2  14     1190.87     1278.78    115.62 o 
   2   2  14      150.68      149.72     69.44 o 
  -5   3  14      363.74      243.67    149.09 o 
  -3   3  14       85.14       76.26     45.98 o 
  -1   3  14      126.98      125.30     56.49 o 
   1   3  14       17.34       30.72     43.70 o 
  -4   4  14       92.98       68.68     47.64 o 
  -2   4  14       52.49       43.00     43.00 o 
   0   4  14      161.43      168.66     57.02 o 
   2   4  14       44.86       25.46     36.07 o 
  -5   5  14        0.21       23.13     30.94 o 
  -3   5  14      317.76      268.69     65.50 o 
  -1   5  14      265.17      212.62     59.32 o 
   1   5  14       10.88       42.76     41.93 o 
  -4   6  14       21.46       26.65     36.85 o 
  -2   6  14      221.83      178.49     57.57 o 
   0   6  14      275.04      234.15     66.84 o 
  -3   7  14      244.02      242.48     62.83 o 
  -1   7  14      303.41      254.55    105.38 o 
   1   7  14      322.08      345.52     78.29 o 
  -2   8  14      437.09      519.40    154.06 o 
   0   8  14      574.65      493.29     83.32 o 
  -1   9  14      730.97      740.03    159.63 o 
  -5   1  15       12.75       31.52     32.27 o 
  -3   1  15        6.76       32.98     39.03 o 
  -1   1  15      356.49      298.94     64.39 o 
   1   1  15        1.75       38.41     43.02 o 
  -4   2  15       77.85       84.54     52.26 o 
  -2   2  15      239.28      171.20     62.24 o 
   0   2  15      523.60      546.31     90.62 o 
  -3   3  15      213.87      223.82     68.12 o 
  -1   3  15      221.63      193.57     58.92 o 
   1   3  15      429.32      460.08    104.87 o 
  -4   4  15        7.85       15.52     34.50 o 
  -2   4  15      460.99      506.26     83.28 o 
   0   4  15      907.65      905.54     92.96 o 
  -3   5  15      236.59      257.64     74.44 o 
  -1   5  15       77.93       94.67     59.08 o 
  -2   6  15      458.66      381.95     97.96 o 
                                                 
